# Supplementary material for: Network Pharmacology-Based Analysis on the Potential Biological Mechanisms of Yinzhihuang Oral Liquid in Treating Neonatal Hyperbilirubinemia
Source: Evid Based Complement Alternat Med. 2022 Oct 5;2022:1672670. doi: 10.1155/2022/1672670 (PMC9556251; doi:10.1155/2022/1672670)
Supplement: Supplementary Materials — Table S1: active herbal ingredients in Scutellariae Radix. Table S2: active herbal ingredients in Lonicerae Japonicae Flos. Table S3: active herbal ingredients in Artemisiae Scopariae Herba. Table S4: active herbal ingredients in Gardeniae Fructus. Table S5: ingredients in Scutellariae Radix and corresponding targets. Table S6: ingredients in Lonicerae Japonicae Flos and corresponding targets. Table S7: ingredients in Artemisiae Scopariae Herba and corresponding targets. Table S8: ingredients in Gardeniae Fructus and corresponding targets. Table S9: compound-common target network of YZH and neonatal hyperbilirubinemia. Table S10: PPI network into Cytoscape for YZH and neonatal hyperbilirubinemia analysis (minimum required interaction score of 0.9). Table S11: Gene Ontology (GO) Biological Process analysis (p < 0.05). [file 1672670.f1.zip]

Archive with 12 entries (12 files):
- Table S1.pdf
- Table S10.pdf
- Table S11.pdf
- Table S12.pdf
- Table S2.pdf
- Table S3.pdf
- Table S4.pdf
- Table S5.pdf
- Table S6.pdf
- Table S7.pdf
- Table S8.pdf
- Table S9.pdf
